# Supplementary material for: The Antifungal Properties of Tamarix aphylla Extract against Some Plant Pathogenic Fungi
Source: Microorganisms. 2023 Jan 4;11(1):127. doi: 10.3390/microorganisms11010127 (PMC9861458; doi:10.3390/microorganisms11010127)
Supplement: Supplementary file 1 [file microorganisms-11-00127-s001.zip]

Archive with 1 entries (1 files):
- microorganisms-2041971-Supplementary materials.pdf
